# Supplementary material for: Emissive Pentacene-Loaded βcyclodextrin-Derived C-Nanodots Exhibit Red-Light Triggered Photothermal Effect
Source: Pharmaceutics. 2025 Apr 22;17(5):543. doi: 10.3390/pharmaceutics17050543 (PMC12114991; doi:10.3390/pharmaceutics17050543)
Supplement: Supplementary file 1 [file pharmaceutics-17-00543-s001.zip]

Archive with 1 entries (1 files):
- pharmaceutics-3550410-supplementary.pdf
